# Supplementary material for: Integrative preimplantation genetic testing analysis for a Chinese family with hereditary spherocytosis caused by a novel splicing variant of SPTB
Source: Front Genet. 2023 Sep 18;14:1221853. doi: 10.3389/fgene.2023.1221853 (PMC10545875; doi:10.3389/fgene.2023.1221853)
Supplement: Supplementary file 1 [file Table1.XLSX]

## Sheet: table1
Panel list related to the blood system.
ABCA1	ABCB10	ABCB7	ABCD4	ABCG5	ABCG8	ACO1	ACO2
ACVR1	ACVR2A	ACVRL1	ADPGK	AHSP	AIRE	AK1	AK3
AK4	AK5	ALAD	ALAS1	ALAS2	ALDOA	ALDOB	ALDOC
AMN	ANK1	APOA1	APOA5	APOB	ARNT	ARNT2	ARNTL
ATPIF1	ATRX	BCAM	BCL11A	BMP2	BMP4	BMP6	BMPR1A
C15orf41	C3	CD151	CD46	CDAN1	CDC14A	CETP	CFB
CFH	CFHR1	CFHR3	CFHR5	CFI	CISD2	CMPK1	CMPK2
CP	CPOX	CREB3L3	CUBN	CYB5A	CYB5B	CYB5R1	CYB5R2
CYB5R3	CYB5R4	CYBRD1	DAXX	DDIT3	DHFR	DMTN	EGLN1
ENG	ENO1	EPAS1	EPB41	EPB42	EPO	EPOR	EXOC6
FBXL5	FECH	FLVCR1	FTL	G6PD	GATA1	GCK	GCLC
GDF11	GDF15	GIF	GLRX5	GPI	GPX1	GSR	GSS
HAMP	HAO1	HBA1	HBA2	HBB	HBD	HBG1	HBG2
HBS1L	HEPH	HFE	HFE2	HIF1A	HIF3A	HK1	HK2
HK3	HMBS	HMOX1	HP	HPRT1	HPX	HSCB	HSPA9
IL1A	IL1B	IL6	IREB2	ISCA1	JAK2	KIF23	KLF1
LCN2	LDLR	LDLRAP1	LPL	MMAB	MPDU1	MPL	MTHFR
MTR	MTRR	MTTP	NEO1	NFE2	NT5C3A	PANK2	PCSK9
PFKFB1	PFKFB2	PFKFB3	PFKFB4	PFKL	PFKM	PGD	PGK1
PGK2	PIEZO1	PIGA	PIGB	PIGC	PIGH	PIGT	PKLR
PKM	PNP	PPOX	PUS1	RHAG	RHCE	RPS14	SCARA5
SEC23B	SFXN4	SH2B3	SLC11A1	SLC11A2	SLC19A2	SLC22A17	SLC25A28
SLC25A37	SLC25A38	SLC2A1	SLC39A14	SLC40A1	SLC46A1	SLC48A1	SLC4A1
SMAD4	SP1	SPTA1	SPTB	STAT5A	STEAP3	STOM	TBXAS1
TET2	TF	TFR2	THBD	TMPRSS6	TPI1	TRNT1	TWSG1
UMPS	UROD	UROS	VHL	VPS13A	WFS1	XK	YARS2
